# Supplementary material for: Probiotic, Prebiotic, and Synbiotic Supplementation for the Prevention and Treatment of Acute Otitis Media: A Systematic Review and Meta-Analysis
Source: Children (Basel). 2025 Apr 30;12(5):591. doi: 10.3390/children12050591 (PMC12109743; doi:10.3390/children12050591)
Supplement: Supplementary file 1 [file children-12-00591-s001.zip]

Archive with 1 entries (1 files):
- children-3580761-supplementary.pdf
